# Supplementary material for: The associations of alcoholic liver disease and nonalcoholic fatty liver disease with bone mineral density and the mediation of serum 25-Hydroxyvitamin D: A bidirectional and two-step Mendelian randomization
Source: PLoS One. 2023 Oct 19;18(10):e0292881. doi: 10.1371/journal.pone.0292881 (PMC10586666; doi:10.1371/journal.pone.0292881)
Supplement: S1 File — (XLSX) [file pone.0292881.s015.xlsx]

## Sheet: Table S1
Table S1. GWAS summary statistics: source and description
Phenotypes	First author	Consortium	Study Cohorts	case	Sample size	population	year	PubMed ID/Link	GWAS_ID
ALD	NA	FinnGen	FinnGen	1416	215008	European	2021	https//r5.finngen.fi/	finn-b-K11_ALCOLIV
NAFLD	NA			894	218792	European	2021	https//r5.finngen.fi/	finn-b-NAFLD
TB-BMD	Carolina Medina-Gomez	GEFOS	The Avon Longitudinal Study of Parents and Children TwinsUK Australasian Osteoporosis Genetics Consortium Framingham Heart Study Osteoporotic Fractures in Men USA Rotterdam Study‐I Study of Osteoporotic Fractures TwinsUK Umeå Fracture and Osteoporosis Study Australasian Osteoporosis Genetics Consortium Framingham Heart Study Rotterdam Study Women's Health Initiative Erasmus Rucphen Family Study B…	NA	56284	European	2018	29304378	ebi-a-GCST005348
FN-BMD	Hou-Feng Zheng			NA	32735	European	2015	26367794	ieu-a-980
FA-BMD	Hou-Feng Zheng			NA	8143	European	2015	26367794	ieu-a-977
LS-BMD	Hou-Feng Zheng			NA	28498	European	2015	26367794	ieu-a-982
alcohol consumption per week	T-K Clarke	UK Biobank	UK Biobank	NA	112117	European	2017	28937693	ieu-a-1283
number of cigarettes per day	Ben Elsworth			NA	33299	European	2018	http://www.nealelab.is/uk-biobank	ukb-b-469
serum 25-Hydroxyvitamin D levels	Joana A Revez			NA	417580	European	2020	32242144	ebi-a-GCST90000617
Abbreviations:
TB- BMD:total body bone mineral density
FN-BMD:femoral neck bone mineral density
LS-BMD:lumbar spine bone mineral density
FA-BMD:forearm bone mineral density
ALD:alcoholic liver disease
NAFLD:non-alcoholic fatty liver
GEFOS:GEnetic Factors for Osteoporosis Consortium

## Sheet: Table S2
Table S2.Summary information on alcoholic liver disease SNPs used as genetic instruments for univariate Mendelian randomization
SNP	chromosome	position	effect allele	other allele	EAF	beta	se	p_value	R²(%)	F-statistics
rs75407439	1	223278281	T	A	0.01214	0.9685	0.1947	6.58704e-07	2.2498	24.7439
rs112593694	1	179228130	C	A	0.02907	0.5882	0.1191	7.80207e-07	1.953	24.3908
rs11800356	1	57257346	A	G	0.04562	0.435	0.0942	3.92004e-06	1.6477	21.3244
rs115926286	1	74658530	G	A	0.04403	0.4945	0.0988	5.51404e-07	2.0585	25.0506
rs75978489	1	219034806	T	A	0.003688	1.8138	0.3971	4.92402e-06	2.4177	20.8631
rs72771724	2	13575156	T	C	0.01203	1.068	0.2057	2.08901e-07	2.7113	26.9571
rs79136091	7	36440277	A	G	0.0166	0.8309	0.1626	3.22597e-07	2.2541	26.113
rs75299728	9	12272490	T	C	0.01833	0.7526	0.1511	6.29898e-07	2.0384	24.8084
rs700082	9	125866070	C	G	0.8432	-0.254	0.0526	1.38599e-06	1.706	23.3182
rs998300	10	106398315	A	G	0.8194	0.245	0.0505	1.21199e-06	1.7765	23.5369
rs7105095	11	112523239	T	C	0.03335	0.5184	0.1101	2.49098e-06	1.7327	22.1695
rs79453342	11	77238094	A	C	0.009492	1.0411	0.2171	1.62701e-06	2.0381	22.9967
rs9560679	13	91383416	G	A	0.1627	0.2381	0.052	4.72901e-06	1.5446	20.9658
rs59934550	17	46242955	C	T	0.3882	-0.1857	0.0391	2.03901e-06	1.638	22.5564
rs2294915	22	43945024	T	C	0.1887	0.3238	0.0441	1.1508e-29	3.2102	53.9109
Abbreviations: SNP, single nucleotide polymorphism; EAF, effect allele frequency;se, standard error
R2, the proportion of the variability explained by each IV; F-statistic, represent the strength of each IV
R2 = 2×EAF×(1−EAF)×beta2
F=beta2/se2

## Sheet: Table S3
Table S3.Summary information on non-alcoholic fatty liver SNPs used as genetic instruments for univariate Mendelian randomization
SNP	chromosome	position	effect allele	other allele	EAF	beta	se	p_value	R²(%)	F-statistics
rs146090367	1	21437248	G	C	0.02567	0.7689	0.1608	1.736e-06	2.9573	22.8648
rs148887741	2	178283018	G	C	0.003076	2.737	0.5582	9.43192e-07	4.5944	24.042
rs72882094	2	171034900	T	G	0.1168	0.4132	0.0769	7.62992e-08	3.5225	28.8714
rs2220228	6	155497657	T	C	0.1349	0.3324	0.0723	4.27396e-06	2.5789	21.1371
rs78305825	7	155277774	C	T	0.04813	0.6329	0.1197	1.24799e-07	3.6702	27.9564
rs112875651	8	126506694	A	G	0.3872	-0.2365	0.0493	1.63301e-06	2.6543	23.0127
rs75025168	11	42124131	A	G	0.0188	0.9714	0.1929	4.75598e-07	3.4813	25.359
rs75635096	16	83784618	G	A	0.02287	0.809	0.1719	2.51802e-06	2.9251	22.1485
rs56195589	17	78455003	C	T	0.1486	0.3191	0.0684	3.10399e-06	2.5765	21.7641
rs72983431	19	2115689	A	G	0.008434	1.4469	0.3004	1.45999e-06	3.5016	23.1994
rs8100204	19	19393714	A	G	0.1599	0.4365	0.068	1.373e-10	5.1189	41.2051
rs738408	22	44324730	T	C	0.218	0.4107	0.0503	1.00972e-39	5.751	66.6674
Abbreviations: SNP, single nucleotide polymorphism; EAF, effect allele frequency;se, standard error
R2, the proportion of the variability explained by each IV; F-statistic, represent the strength of each IV
R2 = 2×EAF×(1−EAF)×beta2
F=beta2/se2

## Sheet: Table S4
Table S4.Summary information on number of cigarettes per day SNPs used as genetic instruments for univariate Mendelian randomization
SNP	chromosome	position	effect allele	other allele	EAF	beta	se	p_value	R²(%)	F-statistics
rs6724298	2	121668836	T	C	0.27965	0.0280191	0.00608504	4.09996e-06	0.0316	21.2022
rs6734270	2	145138835	G	C	0.341815	0.0273164	0.00572845	1.89998e-06	0.0336	22.7391
rs17014837	3	24616594	T	C	0.025831	-0.0792003	0.0172499	4.39997e-06	0.0316	21.0805
rs12503927	4	150716592	T	C	0.192793	-0.0366991	0.00688538	9.80009e-08	0.0419	28.4089
rs9475828	6	57170821	G	C	0.081739	0.0456191	0.00993566	4.39997e-06	0.0312	21.0814
rs6987704	8	42547623	C	T	0.797809	0.039284	0.00676006	6.19998e-09	0.0498	33.7699
rs7867984	9	136485598	A	G	0.237739	0.0328224	0.00668835	9.20005e-07	0.039	24.0826
rs10901873	10	126887683	C	T	0.149746	-0.0357729	0.00774765	3.89996e-06	0.0326	21.3191
rs4936277	11	113431960	G	A	0.446599	-0.0258884	0.0055057	2.59998e-06	0.0331	22.1098
rs4765913	12	2419896	T	A	0.78048	0.0305583	0.00656181	3.2e-06	0.032	21.6876
rs1358214	12	75375210	C	G	0.672356	0.0265837	0.00578723	4.39997e-06	0.0311	21.1003
rs146009840	15	78906177	T	A	0.341173	0.0769228	0.00574705	7.39946e-41	0.266	179.151
rs7176647	15	99177595	G	C	0.607078	0.0272322	0.00560811	1.2e-06	0.0354	23.5794
rs74622023	15	30201734	C	T	0.019186	-0.0922558	0.0197533	2.99999e-06	0.032	21.8126
rs4888441	16	75667013	C	G	0.223462	-0.0308943	0.00651024	2.1e-06	0.0331	22.5197
rs112368534	16	1173047	G	C	0.028014	-0.0863714	0.0185679	3.29997e-06	0.0406	21.6379
rs56113850	19	41353107	C	T	0.558263	0.0592958	0.00545733	1.69981e-27	0.1734	118.056
rs113336186	19	41296479	T	G	0.02778	-0.0779657	0.0165341	2.39999e-06	0.0328	22.2355
rs6021271	20	50146265	T	C	0.30323	-0.0273479	0.00597833	4.79999e-06	0.0316	20.9261
rs2858512	22	49695492	A	G	0.030499	-0.079536	0.0160991	7.79992e-07	0.0374	24.4076
Abbreviations: SNP, single nucleotide polymorphism; EAF, effect allele frequency;se, standard error
R2, the proportion of the variability explained by each IV; F-statistic, represent the strength of each IV
R2 = 2×EAF×(1−EAF)×beta2
F=beta2/se2

## Sheet: Table S5
Table S5.Summary information on alcohol consumption per week SNPs used as genetic instruments for univariate Mendelian randomization
SNP	chromosome	position	effect allele	other allele	EAF	beta	se	p_value	R²(%)	F-statistics
rs12404604	1		A	G	0.7811	0.01374	0.00298	4.00701e-06	0.0065	21.2589
rs3009872	1		C	T	0.4336	-0.01478	0.00299	7.64592e-07	0.0107	24.4347
rs34463745	2		T	A	0.005174	-0.01397	0.00299	3.00698e-06	0.0002	21.8298
rs115648382	2		T	C	0.06512	0.01522	0.003109	9.7681e-07	0.0028	23.9656
rs1260326	2		C	T	0.6066	0.02839	0.002973	1.34091e-21	0.0385	91.1887
rs13017956	2		A	G	0.1809	-0.01404	0.002989	2.646e-06	0.0058	22.0639
rs13022438	2		G	A	0.396	0.01369	0.002975	4.19102e-06	0.009	21.1755
rs62182116	2		A	G	0.3419	0.0137	0.002979	4.23897e-06	0.0084	21.1495
rs77446218	3		T	C	0.06801	-0.01432	0.002985	1.62002e-06	0.0026	23.0143
rs66664395	3		C	T	0.4607	0.0142	0.00309	4.28499e-06	0.01	21.1183
rs9841829	3		G	T	0.2269	0.01869	0.002976	3.359e-10	0.0123	39.4414
rs10018066	4		C	A	0.2469	-0.01372	0.00298	4.13105e-06	0.007	21.1971
rs11722615	4		A	G	0.03624	-0.01523	0.002998	3.78199e-07	0.0016	25.8069
rs17264946	4		A	G	0.05692	-0.01434	0.003068	2.94401e-06	0.0022	21.8468
rs1355512	4		A	G	0.2415	0.01407	0.002979	2.31499e-06	0.0073	22.3073
rs145452708	4		C	G	0.009985	-0.03427	0.002976	1.14789e-30	0.0023	132.606
rs7685065	4		A	G	0.6797	0.01481	0.002996	7.67892e-07	0.0096	24.4358
rs11940694	4		G	A	0.6063	0.02694	0.003042	8.42946e-19	0.0346	78.429
rs12646808	4		C	T	0.3415	-0.01477	0.003063	1.41299e-06	0.0098	23.2524
rs7685053	4		T	C	0.2658	-0.01427	0.002999	1.96902e-06	0.0079	22.641
rs7719574	5		A	C	0.3898	-0.01492	0.002983	5.69994e-07	0.0106	25.0168
rs55897521	6		T	C	0.2714	0.01437	0.003022	1.98299e-06	0.0082	22.6113
rs115599192	6		C	T	0.003972	0.01383	0.003015	4.52699e-06	0.0002	21.0412
rs6969458	7		A	G	0.4561	0.01528	0.003097	8.13505e-07	0.0116	24.3425
rs11982791	7		A	C	0.05467	-0.01397	0.002976	2.66502e-06	0.002	22.0357
rs322819	7		G	A	0.652	0.01379	0.002981	3.70997e-06	0.0086	21.3995
rs4734100	8		A	G	0.3919	-0.01507	0.00298	4.23701e-07	0.0108	25.5737
rs111988120	8		T	C	0.02493	-0.01363	0.002973	4.53398e-06	0.0009	21.0185
rs4316229	9		G	C	0.1378	0.01431	0.002979	1.55099e-06	0.0049	23.0748
rs79649709	10		C	G	0.01089	0.01404	0.002977	2.40398e-06	0.0004	22.2421
rs66646187	10		G	A	0.05929	-0.01416	0.002983	2.066e-06	0.0022	22.5331
rs7933896	11		T	C	0.4405	0.01456	0.003033	1.58599e-06	0.0104	23.0451
rs7131465	11		C	A	0.6019	-0.01455	0.002997	1.20901e-06	0.0101	23.5696
rs150578239	12		A	G	0.01501	-0.01502	0.002979	4.64002e-07	0.0007	25.4214
rs2122692	12		G	C	0.5226	0.01384	0.003018	4.50402e-06	0.0096	21.0297
rs117282209	13		T	C	0.02131	-0.01401	0.002996	2.94802e-06	0.0008	21.8672
rs35566689	13		C	T	0.384	-0.01408	0.002974	2.186e-06	0.0094	22.4142
rs8012947	14		G	A	0.7191	-0.01624	0.002985	5.32697e-08	0.0107	29.5994
rs114358603	15		T	C	0.05125	-0.0136	0.002974	4.80895e-06	0.0018	20.912
rs56938526	15		C	T	0.2247	-0.01413	0.003026	3.04698e-06	0.007	21.8045
rs55875685	16		C	A	0.3527	-0.01445	0.003033	1.90599e-06	0.0095	22.6982
rs12930148	16		T	G	0.4447	-0.01381	0.002974	3.40596e-06	0.0094	21.5628
rs8073177	17		C	T	0.7781	0.01414	0.003002	2.46201e-06	0.0069	22.1859
rs76774888	18		A	G	0.0277	0.01607	0.002976	6.74295e-08	0.0014	29.1585
rs148254899	18		C	T	0.08217	0.01511	0.002979	3.92898e-07	0.0034	25.7269
Abbreviations: SNP, single nucleotide polymorphism; EAF, effect allele frequency;se, standard error
R2, the proportion of the variability explained by each IV; F-statistic, represent the strength of each IV
R2 = 2×EAF×(1−EAF)×beta2
F=beta2/se2

## Sheet: Table S6
Table S6:Summary information on serum 25-Hydroxyvitamin D levels SNPs used as genetic instruments for univariate Mendelian randomization
SNP	chromosome	position	effect allele	other allele	EAF	beta	se	p_value	R²(%)	F-statistics
rs11122456	1	230305966	G	A	0.615358	0.0117437	0.00203513	7.90424e-09	0.0065	33.2986
rs7554349	1	240443783	G	C	0.129007	-0.0146533	0.00296354	7.63238e-07	0.0048	24.4483
rs7528419	1	109817192	G	A	0.224695	0.019866	0.00235556	3.34965e-17	0.0138	71.1267
rs512083	1	46027355	C	T	0.460817	0.0120822	0.00197977	1.04215e-09	0.0073	37.2445
rs55707527	1	41769113	T	G	0.219886	0.0151777	0.00238396	1.9329e-10	0.0079	40.5335
rs924201	1	16446349	A	G	0.646139	-0.0104336	0.00209802	6.58931e-07	0.005	24.7314
rs35408430	1	17560195	T	C	0.342171	-0.0207679	0.00207182	1.19564e-23	0.0194	100.48
rs61747728	1	179526214	T	C	0.038254	0.0263565	0.00511787	2.60639e-07	0.0051	26.5214
rs2131925	1	63025942	T	G	0.643589	-0.0211261	0.00205682	9.4973e-25	0.0205	105.499
rs6671730	1	2339139	A	G	0.434289	-0.012663	0.00198382	1.73492e-10	0.0079	40.7445
rs11249023	1	24524265	C	A	0.274676	0.011517	0.00221697	2.04814e-07	0.0053	26.9873
rs10908469	1	155468732	C	A	0.269726	0.0153466	0.00221597	4.3461e-12	0.0093	47.9619
rs79687284	1	214150821	C	G	0.034551	-0.0279692	0.00538193	2.02675e-07	0.0052	27.0075
rs35285316	1	34691983	T	C	0.169882	0.0142702	0.00261502	4.84228e-08	0.0057	29.779
rs12123821	1	152179152	T	C	0.047541	0.0771345	0.00461368	9.58297e-63	0.0539	279.513
rs61815559	1	152271219	T	A	0.031417	0.0831415	0.00565636	6.56296e-49	0.0421	216.054
rs867772	1	220972343	G	A	0.684467	-0.0147054	0.00212274	4.28154e-12	0.0093	47.991
rs2710647	2	63213970	C	T	0.551254	-0.0114257	0.00197979	7.87082e-09	0.0065	33.3064
rs11127186	2	28881407	C	T	0.495785	0.0110975	0.00200676	3.20088e-08	0.0062	30.5815
rs112346692	2	16229299	A	C	0.582982	0.010362	0.00199805	2.14778e-07	0.0052	26.8952
rs698784	2	44743976	G	T	0.764644	0.011455	0.00234198	1.00235e-06	0.0047	23.9235
rs2012736	2	234622379	A	C	0.080848	-0.0455066	0.00361616	2.5787e-36	0.0308	158.363
rs10171594	2	9912728	G	A	0.171372	0.0123999	0.0026075	1.9797e-06	0.0044	22.6145
rs12614042	2	82208620	T	C	0.236658	-0.0112461	0.00233567	1.47248e-06	0.0046	23.1836
rs6547409	2	21190209	T	C	0.049758	0.0279995	0.00453414	6.60541e-10	0.0074	38.1339
rs10194961	2	106304263	A	T	0.663889	-0.0100507	0.00208846	1.49046e-06	0.0045	23.1601
rs76523299	2	49892510	C	G	0.057069	0.0199711	0.00424116	2.49081e-06	0.0043	22.1735
rs62166770	2	85834641	G	T	0.281031	0.0104962	0.0021863	1.57946e-06	0.0045	23.0486
rs11885466	2	213923915	T	C	0.073397	-0.0184573	0.00377821	1.03331e-06	0.0046	23.8651
rs6723486	2	58979783	T	C	0.610563	-0.0109845	0.00203289	6.53958e-08	0.0057	29.1966
rs1047891	2	211540507	A	C	0.315755	-0.0121147	0.00211218	9.71337e-09	0.0063	32.8975
rs4852056	2	240282022	A	G	0.072613	0.0190855	0.00379394	4.89148e-07	0.0049	25.3062
rs6724965	2	101440151	G	A	0.171461	-0.0164317	0.00260438	2.80421e-10	0.0077	39.8067
rs13016602	2	186190465	C	T	0.543431	0.00980323	0.00198816	8.18936e-07	0.0048	24.3128
rs1260326	2	27730940	C	T	0.606551	0.0205984	0.00200946	1.17409e-24	0.0203	105.077
rs58387006	2	32579999	C	A	0.221848	-0.0134417	0.00236697	1.35572e-08	0.0062	32.2495
rs13002147	2	43039918	A	G	0.300649	-0.0110827	0.00217138	3.32552e-07	0.0052	26.0507
rs7569755	2	118648261	A	G	0.290628	0.0135962	0.00218248	4.67358e-10	0.0076	38.8092
rs1484250	3	136369537	G	C	0.3229	0.0100898	0.00210184	1.58311e-06	0.0045	23.0444
rs4260418	3	16775363	C	T	0.863851	-0.0138847	0.00286328	1.23937e-06	0.0045	23.515
rs35645111	3	194356415	T	C	0.457336	0.0101722	0.00201265	4.32384e-07	0.0051	25.5443
rs9835977	3	18793340	C	T	0.714474	-0.0114887	0.00218013	1.36616e-07	0.0054	27.7701
rs2352974	3	49890613	T	C	0.491833	0.0168003	0.00198077	2.21922e-17	0.0141	71.9393
rs9835642	3	153760117	T	C	0.605001	0.0106054	0.00202101	1.54117e-07	0.0054	27.537
rs6782190	3	85639672	A	G	0.647503	-0.0189106	0.00205644	3.72306e-20	0.0163	84.5626
rs6438900	3	125148287	G	C	0.257991	0.0129606	0.00226331	1.02577e-08	0.0064	32.7916
rs9861009	3	141654685	C	T	0.727544	0.0139778	0.00222312	3.22701e-10	0.0077	39.5323
rs71297391	3	52376773	T	C	0.048294	0.0238179	0.00457434	1.92061e-07	0.0052	27.1113
rs144834697	3	19545269	T	G	0.134825	0.0139304	0.0029271	1.94433e-06	0.0045	22.6492
rs4678803	3	35775327	A	G	0.282436	0.0114839	0.00218953	1.56354e-07	0.0053	27.5091
rs16848096	3	173507058	G	T	0.08892	0.0166812	0.00346232	1.45061e-06	0.0045	23.2124
rs3890624	4	166251068	G	A	0.395101	0.00960085	0.00204283	2.60435e-06	0.0044	22.0879
rs6837680	4	72735403	T	A	0.656953	0.0741189	0.00207813	1e-200	0.2476	1272.07
rs11097473	4	96512246	T	C	0.451793	-0.00973012	0.0019996	1.13857e-06	0.0047	23.6783
rs189407772	4	100146674	G	A	0.022692	0.0487923	0.00663096	1.86294e-13	0.0106	54.1439
rs55814693	4	87401439	T	G	0.299615	-0.0117798	0.00215065	4.31847e-08	0.0058	30.001
rs4616820	4	57745481	T	C	0.464952	-0.012479	0.00199079	3.6488e-10	0.0077	39.2924
rs28437159	4	72592907	T	C	0.154136	0.0556733	0.00272982	1.87154e-92	0.0808	415.935
rs4364259	4	15892159	A	G	0.202159	0.0170115	0.00247268	5.99515e-12	0.0093	47.3314
rs794015	4	40051776	C	T	0.915518	-0.0181666	0.00354452	2.97126e-07	0.0051	26.2683
rs113209890	4	73236243	T	C	0.102952	-0.0497551	0.00322844	1.36994e-53	0.0457	237.514
rs62319568	4	120362961	G	A	0.149373	0.0127894	0.00275811	3.53476e-06	0.0042	21.5019
rs4692473	4	30633835	A	C	0.309751	-0.0108694	0.00212926	3.31215e-07	0.0051	26.0588
rs78649910	4	3482213	A	T	0.106174	-0.019983	0.00320891	4.74428e-10	0.0076	38.7799
rs11732896	4	88287993	A	G	0.298807	-0.015001	0.00214451	2.65094e-12	0.0094	48.931
rs140589749	4	69918624	T	G	0.174309	-0.0237639	0.00258863	4.30626e-20	0.0163	84.2744
rs16856786	4	44176801	T	C	0.048426	-0.0209541	0.00457733	4.69916e-06	0.004	20.9563
rs13137398	4	71822905	T	A	0.065213	0.0285187	0.00397537	7.29122e-13	0.0099	51.4641
rs11724346	4	72000104	A	G	0.192201	0.0134033	0.00251009	9.30658e-08	0.0056	28.5131
rs35846253	4	72472572	T	C	0.18663	-0.0615259	0.00253781	7.70903e-130	0.1149	587.757
rs10008378	4	137090833	A	T	0.305027	0.0100522	0.00213321	2.45002e-06	0.0043	22.2052
rs9325107	5	148016857	T	G	0.441867	0.0112253	0.00199975	1.98404e-08	0.0062	31.5097
rs1966478	5	118627319	C	T	0.692961	-0.0120618	0.00213717	1.66349e-08	0.0062	31.8527
rs1124235	5	127350123	T	A	0.126625	0.0143761	0.00297268	1.32434e-06	0.0046	23.3876
rs2098644	5	133214175	C	T	0.241361	-0.0109827	0.00230916	1.97301e-06	0.0044	22.6209
rs76304561	5	31984527	C	A	0.265779	-0.0104919	0.00226575	3.64569e-06	0.0043	21.4429
rs11746862	5	414101	T	C	0.353767	-0.0095696	0.00208716	4.54025e-06	0.0042	21.0221
rs7717046	5	76633297	A	G	0.437218	-0.00944447	0.00199191	2.12222e-06	0.0044	22.481
rs74684268	5	46297727	T	C	0.094188	-0.0155309	0.00335458	3.66058e-06	0.0041	21.4347
rs10070734	5	87940026	C	T	0.709525	0.0104228	0.00216827	1.53229e-06	0.0045	23.1069
rs1871462	5	157328573	T	G	0.640629	-0.0096599	0.00204694	2.36783e-06	0.0043	22.2708
rs2410978	5	106553378	G	C	0.195614	-0.0115141	0.00248464	3.58501e-06	0.0042	21.475
rs9476310	6	57767576	T	C	0.511339	0.0108729	0.00197437	3.64922e-08	0.0059	30.3273
rs35634730	6	80006768	T	C	0.133925	0.0135993	0.00290068	2.75461e-06	0.0043	21.9803
rs35656734	6	32600153	T	C	0.258164	-0.0134259	0.00224433	2.20232e-09	0.0069	35.786
rs62422641	6	157302035	A	G	0.259346	0.0105149	0.00225008	2.9664e-06	0.0042	21.8381
rs12153819	6	83773049	T	C	0.124486	-0.0151447	0.00297629	3.61019e-07	0.005	25.8923
rs11752007	6	7242605	C	T	0.125247	0.0153471	0.00297509	2.48874e-07	0.0052	26.6105
rs115018530	6	18571332	A	G	0.05887	0.0195165	0.0041748	2.94185e-06	0.0042	21.8541
rs2248551	6	131924689	A	G	0.165181	-0.0203669	0.00264676	1.41482e-14	0.0114	59.2135
rs72834856	6	22801858	G	T	0.072057	-0.0251376	0.00379985	3.7051e-11	0.0085	43.7638
rs7740193	6	51114696	C	G	0.327701	0.0098825	0.00209289	2.33615e-06	0.0043	22.2967
rs9490317	6	121859499	C	T	0.445934	0.0106658	0.00198507	7.74266e-08	0.0056	28.8692
rs78833965	6	25804921	A	T	0.114326	-0.0141996	0.00308345	4.12249e-06	0.0041	21.207
rs143069752	6	40962537	A	T	0.067349	0.0217956	0.00393642	3.07865e-08	0.006	30.6574
rs17620991	7	40836521	C	G	0.146615	-0.0139477	0.00278012	5.24965e-07	0.0049	25.1697
rs182334153	7	129531816	A	G	0.070549	-0.0187044	0.00391893	1.81648e-06	0.0046	22.7799
rs41563	7	104852654	A	G	0.349546	-0.0117682	0.00206352	1.17747e-08	0.0063	32.5239
rs6465075	7	86107166	A	C	0.453062	0.00939842	0.00197252	1.89156e-06	0.0044	22.7021
rs7784802	7	64015379	T	A	0.360988	0.0129774	0.00204446	2.18731e-10	0.0078	40.2919
rs79345587	7	97512847	C	T	0.086142	0.0179048	0.00358782	6.02476e-07	0.005	24.9045
rs117479559	7	79726693	A	G	0.021897	-0.0311029	0.00670913	3.55394e-06	0.0041	21.4916
rs1858889	7	107117447	C	A	0.501533	0.0113162	0.00196649	8.6882e-09	0.0064	33.1145
rs2701039	7	107623542	G	A	0.567176	0.00924657	0.0019852	3.19698e-06	0.0042	21.6947
rs189761316	7	55646375	G	A	0.013581	-0.0408835	0.00851787	1.58873e-06	0.0045	23.0374
rs17144574	7	21563471	C	T	0.233706	-0.0155547	0.00234316	3.17249e-11	0.0087	44.0676
rs2346264	7	133536351	C	A	0.782699	-0.0142533	0.00240377	3.03739e-09	0.0069	35.1597
rs2528378	7	43972379	A	G	0.382199	-0.0115042	0.00203618	1.60542e-08	0.0063	31.9213
rs34726834	8	25889606	T	C	0.252025	0.0140817	0.00227693	6.2306e-10	0.0075	38.2482
rs12056768	8	116988527	G	T	0.582891	-0.0216054	0.0019971	2.81773e-27	0.0227	117.037
rs4565433	8	106497543	T	G	0.846226	0.0151378	0.00273346	3.05999e-08	0.006	30.669
rs804281	8	11611865	G	A	0.583598	0.0161836	0.00199452	4.89666e-16	0.0127	65.8375
rs57459725	8	61312205	G	C	0.132913	-0.0160184	0.00290215	3.39985e-08	0.0059	30.4648
rs10954836	8	32233577	A	T	0.953681	-0.0233246	0.00468167	6.28927e-07	0.0048	24.8214
rs7812435	8	21959877	G	T	0.733673	0.0102047	0.00223264	4.86083e-06	0.0041	20.8912
rs1324190	9	13607506	C	T	0.628508	-0.0093653	0.00203077	3.99383e-06	0.0041	21.2678
rs532436	9	136149830	A	G	0.183796	-0.0155487	0.0025339	8.44695e-10	0.0073	37.6538
rs13284054	9	107669073	C	T	0.117755	0.0178056	0.00309215	8.49513e-09	0.0066	33.1583
rs9409266	9	125745042	A	G	0.861121	-0.0176099	0.0028427	5.8366e-10	0.0074	38.3753
rs13291723	9	80510077	A	G	0.572355	0.00937302	0.00199141	2.51721e-06	0.0043	22.1533
rs12775091	10	91524012	T	C	0.214434	0.0144101	0.0023928	1.71993e-09	0.007	36.2678
rs10822145	10	64934548	T	C	0.475424	-0.0105181	0.00197104	9.4844e-08	0.0055	28.4763
rs3750569	10	5247530	A	G	0.821563	-0.0125246	0.0025684	1.08021e-06	0.0046	23.7795
rs12253992	10	82158710	A	G	0.660877	-0.0110457	0.00207688	1.04672e-07	0.0055	28.2855
rs6599618	10	125468066	C	T	0.606674	0.00977679	0.00202191	1.32865e-06	0.0046	23.3813
rs7078753	10	10079341	T	G	0.419828	-0.0107278	0.00201032	9.48353e-08	0.0056	28.4768
rs2297991	10	113913222	C	T	0.720529	0.0114966	0.00218763	1.47819e-07	0.0053	27.6179
rs9423639	10	5538801	T	C	0.273685	-0.0105068	0.0022219	2.25918e-06	0.0044	22.361
rs17118671	10	106925287	A	G	0.192854	0.0126209	0.00249853	4.38783e-07	0.005	25.5159
rs4418728	10	94839724	T	G	0.45168	0.0111594	0.00197359	1.56412e-08	0.0062	31.9719
rs146128209	11	14683683	G	A	0.070861	-0.0454526	0.00383908	2.44006e-32	0.0272	140.173
rs656095	11	75445338	G	A	0.169566	0.0164027	0.00262954	4.43578e-10	0.0076	38.9109
rs964184	11	116648917	C	G	0.868375	0.0414009	0.00290504	4.39339e-46	0.0392	203.102
rs1792287	11	71057911	G	A	0.264899	0.0216696	0.0022357	3.2434e-22	0.0183	93.9452
rs138072379	11	14332994	T	C	0.018983	0.0449757	0.00722308	4.76475e-10	0.0075	38.7714
rs4536175	11	14455909	T	C	0.366532	-0.0593579	0.00206933	5.94292e-181	0.1636	822.806
rs4980441	11	49427906	T	G	0.671728	0.00971868	0.0020904	3.33227e-06	0.0042	21.615
rs117862422	11	13210063	C	T	0.013588	-0.0494179	0.00852184	6.67221e-09	0.0065	33.6281
rs138707656	11	15827585	G	C	0.021052	0.0319773	0.006855	3.0888e-06	0.0042	21.7605
rs500328	11	83274471	C	T	0.373987	0.0101032	0.0020374	7.09055e-07	0.0048	24.5904
rs2847500	11	120114421	A	G	0.123505	-0.0215664	0.0029873	5.22276e-13	0.0101	52.1192
rs141509989	11	71039561	T	C	0.01725	-0.0754745	0.00756174	1.84417e-23	0.0193	99.6224
rs736894	11	71152258	T	C	0.182534	-0.0978201	0.00254689	1e-200	0.2856	1475.15
rs182244780	11	14385531	A	G	0.013019	-0.327143	0.00866396	1e-200	0.275	1425.75
rs143488652	11	13508611	G	A	0.013389	-0.053129	0.0085687	5.63365e-10	0.0075	38.4444
rs12816349	12	6709945	A	G	0.242558	0.0107792	0.00228972	2.50594e-06	0.0043	22.162
rs12579911	12	57834427	C	T	0.506204	-0.00991693	0.00197297	4.9977e-07	0.0049	25.2647
rs10859995	12	96375682	C	T	0.58262	-0.0402233	0.00199365	1.60177e-90	0.0787	407.059
rs11060406	12	123339117	T	C	0.035074	-0.0287844	0.00535075	7.46861e-08	0.0056	28.9391
rs12317268	12	21352541	G	A	0.150996	-0.0192946	0.00274768	2.18474e-12	0.0095	49.3105
rs57601828	12	93192127	T	A	0.394156	0.0105804	0.0020159	1.53342e-07	0.0053	27.5465
rs7973123	12	133136791	T	G	0.579837	-0.0102526	0.00201549	3.63982e-07	0.0051	25.8766
rs4980819	12	544095	G	A	0.449207	0.00942535	0.00198306	2.00489e-06	0.0044	22.5904
rs10880925	12	38724296	C	T	0.536513	0.0123054	0.00200833	8.94458e-10	0.0075	37.5423
rs1038165	12	68665940	T	C	0.583356	0.0113988	0.00199136	1.03973e-08	0.0063	32.7656
rs2171427	12	24822154	A	G	0.154903	-0.0147198	0.00274339	8.07124e-08	0.0057	28.7891
rs12372115	12	97982701	T	G	0.070722	-0.0207748	0.00382803	5.73007e-08	0.0057	29.4526
rs73413596	12	111582630	C	T	0.073872	0.0220388	0.00377481	5.27096e-09	0.0066	34.0868
rs7981402	13	60676803	A	G	0.340546	0.0100027	0.00207907	1.50069e-06	0.0045	23.1471
rs9521189	13	109807248	T	C	0.189962	-0.0122291	0.0025113	1.11812e-06	0.0046	23.7133
rs34284484	13	55710231	G	T	0.285596	-0.0123889	0.00217365	1.20088e-08	0.0063	32.4853
rs142004400	14	50829560	C	A	0.034542	-0.0313134	0.00538999	6.26441e-09	0.0065	33.7508
rs2756119	14	104001517	A	G	0.383266	0.0119439	0.00204548	5.24578e-09	0.0067	34.0959
rs8018720	14	39556185	C	G	0.823309	-0.0299593	0.0025742	2.63269e-31	0.0261	135.45
rs1191520	14	29750098	C	T	0.644223	-0.00969397	0.00205257	2.32573e-06	0.0043	22.3053
rs17105586	14	68880701	T	G	0.637563	-0.00948792	0.00204626	3.54005e-06	0.0042	21.4991
rs12895740	14	86114343	T	C	0.129436	-0.0140857	0.00292655	1.48624e-06	0.0045	23.1657
rs1800588	15	58723675	T	C	0.215208	-0.0308346	0.00238954	4.27268e-38	0.0321	166.513
rs62012766	15	63852834	C	T	0.157114	-0.0171049	0.00270089	2.40337e-10	0.0077	40.1077
rs2123930	15	100231033	A	G	0.279361	-0.0128227	0.00220082	5.66591e-09	0.0066	33.9461
rs1532085	15	58683366	G	A	0.61488	0.0244182	0.00201851	1.0937e-33	0.0282	146.341
rs3784441	15	88451765	G	A	0.77352	0.0127436	0.00237955	8.53356e-08	0.0057	28.681
rs62007299	15	77711719	A	G	0.712549	-0.0116231	0.00217065	8.57235e-08	0.0055	28.6724
rs11073338	15	38867413	G	T	0.521697	0.00986902	0.00196698	5.23926e-07	0.0049	25.1738
rs56057073	15	65110362	C	G	0.366979	-0.00942653	0.00205239	4.37019e-06	0.0041	21.0952
rs34177108	16	89893375	A	C	0.267502	-0.0109236	0.00224189	1.10205e-06	0.0047	23.7412
rs77924615	16	20392332	A	G	0.193446	-0.0130031	0.00251782	2.41179e-07	0.0053	26.6713
rs10083762	16	11907210	G	C	0.272711	0.0121262	0.00220901	4.032e-08	0.0058	30.1338
rs11542462	16	82033810	A	G	0.134348	-0.023686	0.00287903	1.91823e-16	0.013	67.6848
rs11076175	16	57006378	G	A	0.178375	0.0226575	0.00257221	1.26765e-18	0.015	77.591
rs8063565	16	30883965	C	G	0.733599	0.0120289	0.00222197	6.17647e-08	0.0057	29.3073
rs12919213	16	71416431	C	T	0.851939	0.0141659	0.00279055	3.84645e-07	0.0051	25.7697
rs8047395	16	53798523	A	G	0.501065	0.00904154	0.00197475	4.68188e-06	0.0041	20.9633
rs77194050	16	70687185	G	A	0.049205	0.0240045	0.00456297	1.43493e-07	0.0054	27.6752
rs111740229	16	19061415	T	C	0.131283	0.013468	0.00292022	3.98841e-06	0.0041	21.2704
rs10521222	16	51158710	T	C	0.048284	0.0229687	0.00458307	5.3966e-07	0.0048	25.1165
rs12949853	17	7570878	A	G	0.806726	0.0140123	0.00253969	3.44191e-08	0.0061	30.4409
rs8614	17	27588806	A	C	0.182151	-0.0127047	0.00254777	6.14497e-07	0.0048	24.8661
rs8071655	17	55803032	A	G	0.429613	-0.00984686	0.00202771	1.19691e-06	0.0048	23.5822
rs61003750	17	40793128	C	G	0.306761	-0.0115774	0.00214449	6.71382e-08	0.0057	29.1457
rs2108537	17	12847848	A	G	0.263198	0.0106789	0.00227073	2.56549e-06	0.0044	22.1168
rs2659007	17	79217478	A	G	0.450974	0.0108729	0.00199379	4.94299e-08	0.0059	29.7394
rs2952289	17	66464414	T	C	0.798034	0.0159269	0.00245912	9.37778e-11	0.0082	41.9472
rs35074573	18	31997892	T	C	0.127127	0.0139959	0.00295865	2.2397e-06	0.0043	22.3776
rs7244811	18	47156730	A	G	0.772569	-0.0148111	0.00237512	4.49066e-10	0.0077	38.8869
rs369533849	18	28071422	G	A	0.500757	-0.00917842	0.00200938	4.92879e-06	0.0042	20.8647
rs2037511	18	61366207	A	G	0.165978	0.0168582	0.00264423	1.82406e-10	0.0079	40.6466
rs77960347	18	47109955	G	A	0.013134	-0.0503899	0.00862193	5.08417e-09	0.0066	34.1569
rs8091117	18	28919794	A	C	0.065264	-0.0241938	0.0039757	1.16193e-09	0.0071	37.0323
rs3814995	19	36342212	T	C	0.31156	-0.0125186	0.00212131	3.60479e-09	0.0067	34.826
rs62109854	19	46350375	C	A	0.354716	-0.0100392	0.00205532	1.03691e-06	0.0046	23.8583
rs11606	19	54658102	G	C	0.425178	0.0106806	0.00202397	1.31277e-07	0.0056	27.8473
rs12462826	19	11955767	A	G	0.368713	-0.0126821	0.00205271	6.48276e-10	0.0075	38.1704
rs62115743	19	51514874	T	C	0.081513	0.0260995	0.003624	5.94019e-13	0.0102	51.8666
rs142158911	19	11190534	A	G	0.114629	0.0271723	0.00310352	2.03564e-18	0.015	76.6556
rs8107974	19	19388500	T	A	0.076248	0.0358497	0.00370376	3.69318e-22	0.0181	93.6883
rs212100	19	48376995	C	T	0.835997	-0.0602544	0.00265433	4.43609e-114	0.0996	515.309
rs60162577	19	18379179	A	G	0.421326	0.0101284	0.00199033	3.60255e-07	0.005	25.8959
rs429358	19	45411941	C	T	0.15249	-0.0224955	0.00273228	1.82264e-16	0.0131	67.7861
rs200210223	20	62478452	C	G	0.061605	0.0215319	0.00409192	1.42449e-07	0.0054	27.6892
rs736820	20	43034016	A	G	0.377247	0.0100421	0.00203221	7.75425e-07	0.0047	24.4181
rs6011190	20	62489027	A	G	0.165149	-0.0134724	0.00271674	7.08468e-07	0.005	24.592
rs6123359	20	52714706	G	A	0.102231	0.0318488	0.00327003	2.04362e-22	0.0186	94.8599
rs2585442	20	52737123	G	C	0.240657	0.0342225	0.00234523	3.14196e-48	0.0428	212.938
rs2616279	20	52743897	T	C	0.151773	-0.0219869	0.00274444	1.13397e-15	0.0124	64.1831
rs2207132	20	39142516	A	G	0.03289	-0.0337287	0.00550346	8.86298e-10	0.0072	37.5602
rs2618540	20	17811275	A	T	0.257656	0.0106117	0.00224902	2.3775e-06	0.0043	22.263
rs2229742	21	16339172	C	G	0.103467	-0.0240457	0.00322702	9.23847e-14	0.0107	55.5228
rs138335	22	41227086	G	C	0.659786	-0.0107672	0.00208572	2.43905e-07	0.0052	26.6498
rs6003465	22	23365501	C	T	0.331983	-0.0113569	0.00209508	5.93417e-08	0.0057	29.3845
rs2074735	22	31535872	C	G	0.064056	0.0275007	0.00401718	7.60677e-12	0.0091	46.8646
rs5770982	22	50865434	G	A	0.321887	-0.0115405	0.00210199	4.01301e-08	0.0058	30.1431
rs5767072	22	48634223	C	T	0.142503	0.0133079	0.00283708	2.72283e-06	0.0043	22.0027
Abbreviations: SNP, single nucleotide polymorphism; EAF, effect allele frequency;se, standard error
R2, the proportion of the variability explained by each IV; F-statistic, represent the strength of each IV
R2 = 2×EAF×(1−EAF)×beta2
F=beta2/se2

## Sheet: Table S7
Table S7:Summary information on TB-BMD SNPs used as genetic instruments for univariate Mendelian randomization
SNP	chromosome	position	effect allele	other allele	EAF	beta	se	p_value	R²(%)	F-statistics
rs3801387	7	120974765	G	A	0.2721	0.1347	0.0063	1.15001e-100	0.7187	457.145
rs10493013	1	22703035	C	T	0.1811	0.1013	0.0074	4.07474e-43	0.3044	187.394
rs6557155	6	151910126	G	T	0.5682	0.0751	0.0059	2.55918e-37	0.2768	162.023
rs447911	3	41127046	C	G	0.5348	0.0708	0.0057	6.29361e-36	0.2494	154.282
rs11228240	11	68218290	T	C	0.2574	-0.083	0.0067	1.71791e-35	0.2634	153.464
rs6465511	7	96134115	G	C	0.6752	0.0738	0.006	1.02802e-34	0.2389	151.29
rs2566752	1	68656697	C	T	0.3897	0.0721	0.0059	1.87715e-34	0.2473	149.337
rs11995824	8	120012700	G	C	0.5681	-0.0675	0.0058	1.06194e-31	0.2236	135.441
rs11934731	4	88831249	A	G	0.6738	-0.0674	0.0061	8.38687e-29	0.1997	122.084
rs9594738	13	42952145	T	C	0.4592	-0.0614	0.0057	3.84061e-27	0.1872	116.034
rs56104760	1	22486029	G	A	0.1905	-0.0747	0.0074	7.37734e-24	0.1721	101.901
rs634277	11	86887931	G	A	0.3322	-0.0607	0.0061	2.15179e-23	0.1635	99.0188
rs118115924	12	49379537	T	G	0.0139	-0.2822	0.0301	6.98554e-21	0.2183	87.8984
rs76051363	4	1006987	T	C	0.1491	-0.0794	0.0085	1.38995e-20	0.16	87.2576
rs7586085	2	166577489	G	A	0.4663	-0.0532	0.0057	8.63575e-21	0.1409	87.1111
rs144691710	17	41819562	G	A	0.0751	0.1017	0.0113	2.23924e-19	0.1437	81
rs8047501	16	392318	G	A	0.5077	-0.0524	0.0059	1.13397e-18	0.1373	78.8785
rs13204965	6	127167072	C	A	0.229	-0.0619	0.007	1.01508e-18	0.1353	78.1961
rs10735851	12	53743064	A	G	0.7083	-0.0541	0.0063	5.84252e-18	0.1209	73.7417
rs7728694	5	88288341	T	G	0.461	-0.0503	0.0059	1.29599e-17	0.1257	72.6828
rs34102936	7	38142840	A	G	0.5897	0.0471	0.0057	1.86595e-16	0.1074	68.2798
rs73719807	7	121191251	C	A	0.0871	0.0925	0.0112	1.14288e-16	0.1361	68.2099
rs4757350	11	15703674	T	C	0.7852	-0.0564	0.0069	3.75405e-16	0.1073	66.8129
rs61884327	11	46766890	C	T	0.0978	0.0801	0.0099	4.63447e-16	0.1132	65.4628
rs55781332	11	242859	G	A	0.2169	0.0552	0.0069	8.07235e-16	0.1035	64
rs7105860	11	27306364	C	G	0.6025	-0.0468	0.0059	2.35885e-15	0.1049	62.9199
rs12258451	10	54423853	G	C	0.1307	-0.0702	0.0089	2.41213e-15	0.112	62.2149
rs35199438	11	16630779	T	G	0.3035	-0.0489	0.0062	2.35993e-15	0.1011	62.2063
rs884205	18	60054857	C	A	0.7579	0.0531	0.0068	4.39036e-15	0.1035	60.9777
rs144279715	2	119548256	G	A	0.0147	0.2295	0.0294	6.18443e-15	0.1526	60.9355
rs10901216	9	133471891	A	G	0.3438	-0.0474	0.0061	5.5335e-15	0.1014	60.3805
rs3743347	15	67547301	A	C	0.2351	0.0519	0.0068	1.75186e-14	0.0969	58.2528
rs1286150	14	91464890	C	T	0.1955	0.0549	0.0072	2.44174e-14	0.0948	58.1406
rs2350085	2	202799604	C	T	0.1274	0.0643	0.0085	3.7949e-14	0.0919	57.2248
rs10777212	12	90334829	T	G	0.3455	0.0452	0.006	5.05126e-14	0.0924	56.7511
rs12044944	1	240581653	T	C	0.1916	0.0553	0.0074	7.54223e-14	0.0947	55.8453
rs7741085	6	44636919	T	C	0.5874	0.0423	0.0057	1.50904e-13	0.0867	55.072
rs78667121	13	43200103	A	G	0.0325	0.1326	0.018	1.70098e-13	0.1106	54.2678
rs74394007	3	156692207	C	A	0.138	-0.0608	0.0083	2.46093e-13	0.0879	53.66
rs10832520	11	15816918	A	T	0.0394	0.1123	0.0158	1.00092e-12	0.0955	50.5179
rs1037011	12	107302778	C	T	0.5208	0.0404	0.0057	1.54099e-12	0.0815	50.2358
rs12612325	2	119632252	A	G	0.2122	-0.0548	0.0078	1.98198e-12	0.1004	49.3596
rs7740042	6	151971720	A	T	0.2024	-0.0494	0.0071	2.70707e-12	0.0788	48.4102
rs12534510	7	120730944	C	A	0.5545	0.0395	0.0057	3.14775e-12	0.0771	48.0225
rs11745493	5	122847622	G	A	0.2537	-0.0445	0.0065	7.74462e-12	0.075	46.8698
rs73169678	7	150953205	A	C	0.1117	0.0619	0.0091	1.05293e-11	0.076	46.2699
rs8070128	17	17804725	T	C	0.5763	-0.0394	0.0059	1.98381e-11	0.0758	44.5952
rs9910055	17	42283037	T	C	0.2624	0.0442	0.0067	3.11889e-11	0.0756	43.5206
rs2873195	17	2064702	T	A	0.6873	0.0406	0.0062	4.31122e-11	0.0709	42.8814
rs9976876	21	36970350	T	G	0.447	-0.0375	0.0058	8.00571e-11	0.0695	41.8029
rs71390846	16	86714715	C	G	0.1836	-0.0484	0.0075	1.38099e-10	0.0702	41.6455
rs6040063	20	10640877	G	A	0.4993	-0.0359	0.0056	1.78098e-10	0.0644	41.0973
rs117557198	12	49655948	G	A	0.0676	0.0769	0.012	1.575e-10	0.0745	41.0667
rs10490046	2	40630678	C	A	0.2391	-0.0429	0.0067	1.434e-10	0.067	40.9982
rs2553773	11	35083633	G	C	0.5863	0.037	0.0058	1.493e-10	0.0664	40.6956
rs7548588	1	110475971	C	T	0.391	0.0367	0.0058	2.208e-10	0.0641	40.0383
rs73305797	7	30997087	T	A	0.2431	-0.0422	0.0067	2.398e-10	0.0655	39.6712
rs12442242	15	38340874	G	A	0.1499	0.0509	0.0082	4.94106e-10	0.066	38.5308
rs9972944	17	63771079	G	A	0.5951	-0.0363	0.0059	6.86594e-10	0.0635	37.8538
rs1159798	10	54412493	C	A	0.7598	-0.0429	0.007	1.014e-09	0.0672	37.5594
rs143187557	11	47284279	T	C	0.0223	-0.1237	0.0203	1.15401e-09	0.0667	37.1319
rs1452102	21	28773868	G	T	0.4129	0.0345	0.0057	1.736e-09	0.0577	36.6343
rs633995	1	172186729	A	G	0.4251	0.0351	0.0058	1.61298e-09	0.0602	36.6234
rs61837366	1	220038825	T	C	0.5442	0.0417	0.007	3.06697e-09	0.0863	35.4876
rs10788264	10	124015986	A	G	0.4815	-0.0338	0.0057	2.60597e-09	0.057	35.1628
rs10048745	2	68962137	A	G	0.2477	-0.0389	0.0067	6.44006e-09	0.0564	33.7093
rs35125553	12	1639249	G	A	0.2855	0.0383	0.0066	5.202e-09	0.0598	33.6752
rs34670419	7	99130834	T	G	0.0394	-0.088	0.0154	1.087e-08	0.0586	32.6531
rs6960249	7	96660132	G	T	0.4091	-0.0325	0.0057	1.44901e-08	0.0511	32.51
rs11898505	2	54684557	G	A	0.6674	-0.0342	0.006	1.28201e-08	0.0519	32.49
rs11904127	2	85484818	A	G	0.5512	-0.0324	0.0057	1.18201e-08	0.0519	32.3102
rs2566751	1	68664913	A	T	0.8727	-0.0567	0.01	1.31899e-08	0.0714	32.1489
rs10931982	2	202832130	C	T	0.7903	0.0508	0.009	1.585e-08	0.0855	31.8598
rs2289410	2	42284110	T	A	0.132	-0.0494	0.0088	2.00198e-08	0.0559	31.5129
rs818427	5	112221869	T	C	0.3118	0.0342	0.0061	2.37197e-08	0.0502	31.4335
rs2414098	15	51537806	C	T	0.6102	0.0329	0.0059	1.98701e-08	0.0515	31.0948
rs11910328	21	40350744	A	G	0.8351	-0.0429	0.0077	2.99302e-08	0.0507	31.0408
rs73349318	10	112245400	T	A	0.1262	0.0472	0.0085	2.68201e-08	0.0491	30.8352
rs757138	7	27989403	G	T	0.3111	0.0348	0.0063	3.33403e-08	0.0519	30.5125
rs6029130	20	39103882	T	C	0.2874	0.0348	0.0063	3.503e-08	0.0496	30.5125
rs838721	2	234303405	G	A	0.563	0.0314	0.0057	4.48002e-08	0.0485	30.3466
rs1548607	7	50901491	G	A	0.313	-0.0363	0.0066	4.18398e-08	0.0567	30.25
rs2252865	1	8422676	C	T	0.6759	0.0328	0.006	4.71998e-08	0.0471	29.8844
rs725670	11	121913230	A	G	0.383	-0.0322	0.0059	3.61202e-08	0.049	29.7857
rs780096	2	27741072	G	C	0.5594	0.0311	0.0057	4.57699e-08	0.0477	29.7695
rs12886768	14	75556425	T	C	0.4633	0.0318	0.0059	8.53198e-08	0.0503	29.0503
rs12626330	21	37835982	G	C	0.4775	-0.0306	0.0057	8.80907e-08	0.0467	28.8199
rs10835209	11	27661899	G	A	0.4535	-0.0304	0.0057	8.74601e-08	0.0458	28.4444
rs35107139	14	54419106	C	A	0.4128	0.034	0.0064	8.57196e-08	0.056	28.2227
rs10419663	19	35666248	C	T	0.3308	-0.0324	0.0061	1.14201e-07	0.0465	28.2118
rs295289	9	86446938	A	T	0.2798	-0.0353	0.0067	1.53299e-07	0.0502	27.7587
rs1992011	10	77746653	C	T	0.4339	0.03	0.0057	1.53102e-07	0.0442	27.7008
rs12718093	7	108169	C	T	0.4149	-0.031	0.0059	1.358e-07	0.0467	27.607
rs9324887	5	142047831	G	A	0.2906	0.033	0.0063	1.56498e-07	0.0449	27.4376
rs7532660	1	48359095	T	A	0.5871	0.0309	0.0059	1.47299e-07	0.0463	27.4292
rs1367	11	9042569	C	T	0.0689	-0.0597	0.0114	1.74401e-07	0.0457	27.4245
rs28698386	15	90327226	T	C	0.503	-0.0298	0.0057	2.05698e-07	0.0444	27.3327
rs10892246	11	118481431	G	A	0.6195	0.0313	0.006	1.513e-07	0.0462	27.2136
rs12138754	1	113055653	A	G	0.2026	0.038	0.0073	1.734e-07	0.0467	27.097
rs139772777	11	111789512	C	T	0.0246	-0.1415	0.0272	1.869e-07	0.0961	27.0629
rs194491	5	72320403	C	T	0.8126	0.0415	0.008	2.10999e-07	0.0525	26.9102
rs9521781	13	111111023	C	T	0.5949	0.0306	0.0059	2e-07	0.0451	26.8992
rs18996	1	41624520	T	C	0.4752	0.0295	0.0057	2.50501e-07	0.0434	26.7852
rs2476601	1	114377568	G	A	0.9081	-0.0507	0.0098	2.24802e-07	0.0429	26.7648
rs6416749	16	73100308	T	C	0.6615	-0.0351	0.0068	2.85897e-07	0.0552	26.6438
rs34699196	19	45952862	A	G	0.0818	-0.0603	0.0118	3.12802e-07	0.0546	26.1138
rs630964	11	30918413	A	G	0.5837	-0.0296	0.0058	3.472e-07	0.0426	26.0452
rs2677386	15	24432053	C	T	0.6537	-0.033	0.0065	3.434e-07	0.0493	25.7751
rs35079125	5	127876229	A	G	0.2561	-0.0333	0.0066	3.861e-07	0.0423	25.4566
rs385859	6	133614799	G	A	0.7144	0.0316	0.0063	4.432e-07	0.0407	25.159
rs2929470	8	9062490	A	G	0.5923	0.029	0.0058	6.28999e-07	0.0406	25
rs11057786	12	122859265	T	C	0.2335	-0.035	0.007	6.56402e-07	0.0438	25
rs7677249	4	88361738	A	G	0.268	0.0329	0.0066	7.16902e-07	0.0425	24.8487
rs1042704	14	23312594	A	G	0.1908	-0.0358	0.0072	5.67401e-07	0.0396	24.723
rs12360495	10	22887162	T	C	0.2432	0.0328	0.0066	6.11097e-07	0.0396	24.6979
rs1498393	1	220155804	C	T	0.3468	-0.0298	0.006	5.59204e-07	0.0402	24.6678
rs1967683	6	21372975	C	T	0.6145	0.0292	0.0059	6.74606e-07	0.0404	24.4941
rs6540965	1	11325521	C	G	0.6588	0.0306	0.0062	9.49096e-07	0.0421	24.359
rs7460853	8	144310903	T	C	0.4018	0.0301	0.0061	7.07604e-07	0.0436	24.3486
rs56248708	22	50306969	A	G	0.1183	-0.0449	0.0091	8.342e-07	0.0421	24.345
rs8046743	16	75294122	A	T	0.4558	0.0281	0.0057	7.45195e-07	0.0392	24.3032
rs74659054	19	16397291	A	G	0.0324	0.1146	0.0233	8.98297e-07	0.0823	24.1912
rs142896342	6	34409308	G	C	0.0189	-0.1079	0.022	8.86605e-07	0.0432	24.0546
rs11076502	16	49858036	C	T	0.5056	-0.0279	0.0057	1.01501e-06	0.0389	23.9584
rs7739323	6	83667045	T	C	0.1565	0.0384	0.0079	1.032e-06	0.0389	23.627
rs11623869	14	103883633	T	G	0.3412	-0.0291	0.006	1.10701e-06	0.0381	23.5225
rs10926177	1	240411538	A	T	0.6359	-0.0285	0.0059	1.258e-06	0.0376	23.3338
rs3822469	5	36645367	G	A	0.1986	0.0338	0.007	1.262e-06	0.0364	23.3151
rs77565338	3	178455479	C	T	0.0127	0.1423	0.0295	1.38e-06	0.0508	23.2684
rs2609302	6	168809901	G	T	0.4132	0.0294	0.0061	1.43701e-06	0.0419	23.2292
rs17808854	16	1528387	C	T	0.4943	-0.0294	0.0061	1.695e-06	0.0432	23.2292
rs34124738	1	46889844	A	C	0.5779	0.0279	0.0058	1.711e-06	0.038	23.1394
rs2050990	6	82660374	G	T	0.4339	-0.0274	0.0057	1.737e-06	0.0369	23.1074
rs5996488	22	23548713	A	G	0.263	-0.0317	0.0066	1.74401e-06	0.039	23.0691
rs11841272	13	24153453	G	T	0.1131	0.0456	0.0095	1.52901e-06	0.0417	23.04
rs34960877	3	163284285	A	G	0.0414	0.0782	0.0163	1.56498e-06	0.0485	23.0164
rs4886776	15	74224996	A	G	0.3274	-0.0287	0.006	1.80302e-06	0.0363	22.8803
rs1136001	16	15131974	T	G	0.2986	0.0296	0.0062	1.85999e-06	0.0367	22.7929
rs73049940	7	4679172	T	A	0.1626	-0.0466	0.0098	1.97802e-06	0.0591	22.611
rs6531721	4	39497391	A	C	0.4686	0.0271	0.0057	2.25102e-06	0.0366	22.6042
rs55888531	17	69948043	T	C	0.3325	-0.0299	0.0063	2.08699e-06	0.0397	22.5248
rs34876367	4	104545221	T	G	0.1028	0.0431	0.0091	2.43899e-06	0.0343	22.4322
rs13089366	3	134755990	T	G	0.2881	0.0307	0.0065	2.29198e-06	0.0387	22.3075
rs10829282	10	27873025	T	A	0.5496	-0.0269	0.0057	2.10199e-06	0.0358	22.2718
rs35681117	7	37959021	T	C	0.2788	0.0294	0.0063	2.90503e-06	0.0348	21.7778
rs13180488	5	52247554	C	T	0.1986	0.0331	0.0071	2.73798e-06	0.0349	21.734
rs79352365	12	48924553	A	G	0.0203	0.1248	0.0268	3.17402e-06	0.062	21.685
rs12604456	18	47053409	G	C	0.081	0.0511	0.011	3.31497e-06	0.0389	21.5802
rs12693415	2	153473521	C	A	0.3463	-0.0283	0.0061	3.10299e-06	0.0363	21.5235
rs310762	3	12224151	C	T	0.3977	-0.0272	0.0059	4.07596e-06	0.0354	21.2537
rs138865481	1	205812500	A	G	0.0139	-0.1178	0.0256	4.21299e-06	0.038	21.1744
rs7918977	10	134341591	T	C	0.0552	0.0643	0.014	4.20504e-06	0.0431	21.0943
rs1254256	14	60831491	T	A	0.1323	0.045	0.0098	4.652e-06	0.0465	21.085
rs114268629	1	22532007	C	T	0.0274	-0.0913	0.0199	4.45903e-06	0.0444	21.0492
rs1534424	2	12640897	C	A	0.3859	0.0266	0.0058	4.35402e-06	0.0335	21.0333
Abbreviations: SNP, single nucleotide polymorphism; EAF, effect allele frequency;se, standard error
R2, the proportion of the variability explained by each IV; F-statistic, represent the strength of each IV
R2 = 2×EAF×(1−EAF)×beta2
F=beta2/se2

## Sheet: Table S8
Table S8:Summary information on FN-BMD SNPs used as genetic instruments for univariate Mendelian randomization
SNP	chromosome	position	effect allele	other allele	EAF	beta	se	p_value	R²(%)	F-statistics
rs7524102	1	22698447	G	A	0.198329	0.083798	0.009823	7.36038e-17	0.2233	72.7745
rs12402966	1	172203894	A	G	0.196022	0.05443	0.009762	5e-08	0.0934	31.0884
rs10924510	1	236336801	G	C	0.124582	0.069571	0.014626	3.29997e-06	0.1056	22.6259
rs2566752	1	68656697	C	T	0.41074	0.061943	0.007699	3.65006e-15	0.1857	64.7315
rs72794538	2	42281656	T	G	0.132458	0.050675	0.009804	4.33002e-07	0.059	26.7166
rs55983207	2	119529829	C	T	0.027685	0.101399	0.019227	2.52e-07	0.0554	27.8128
rs2941584	2	54881621	C	T	0.636356	0.038779	0.008078	2.67997e-06	0.0696	23.0455
rs13015453	2	202805458	T	C	0.397693	-0.036992	0.007844	4.00996e-06	0.0656	22.2403
rs10170839	2	166572906	C	A	0.431424	-0.059358	0.007521	1.20005e-14	0.1729	62.2884
rs436448	3	41121251	C	T	0.519809	0.063845	0.007565	1.55991e-16	0.2035	71.2256
rs112196420	3	69499803	T	G	0.0227526	0.101756	0.021257	2.86003e-06	0.046	22.9148
rs35654957	4	1010077	C	T	0.35354	-0.044749	0.008214	1e-07	0.0915	29.6795
rs12505482	4	88730210	C	T	0.262609	-0.041989	0.008078	3.73001e-07	0.0683	27.0186
rs75393680	4	143686326	G	A	0.0435163	0.093393	0.018766	1.13999e-06	0.0726	24.7677
rs12332505	5	130337348	G	T	0.213365	0.04292	0.009056	3.57998e-06	0.0618	22.4619
rs1366594	5	88376061	C	A	0.522593	-0.079453	0.007525	5.44001e-25	0.315	111.483
rs12521108	5	135409124	A	G	0.406205	0.035398	0.007541	4.43997e-06	0.0604	22.0343
rs163358	5	16424194	C	T	0.71965	0.05757	0.012155	3.63999e-06	0.1337	22.4328
rs13194508	6	127144683	C	T	0.195465	-0.051843	0.008915	1.29999e-08	0.0845	33.8172
rs76784590	6	170411450	A	G	0.0223548	0.111457	0.023741	4.41998e-06	0.0543	22.0403
rs9478217	6	151874122	G	A	0.482657	0.052736	0.007608	1.22999e-11	0.1389	48.0478
rs1609624	6	152081009	C	T	0.627287	0.037702	0.007854	2.67997e-06	0.0665	23.0434
rs10946458	6	21391282	C	T	0.338425	-0.044918	0.007974	3.63003e-08	0.0903	31.7313
rs4281029	7	38153650	A	C	0.187749	0.056816	0.009361	2.95999e-09	0.0985	36.8381
rs4448201	7	96154912	C	G	0.700398	0.065631	0.007895	4.37019e-16	0.1808	69.1057
rs3779381	7	120966790	G	A	0.252188	0.057989	0.008522	2.87012e-11	0.1268	46.3029
rs28362721	7	30957702	T	C	0.153779	-0.049085	0.009943	1.38998e-06	0.0627	24.3704
rs1485307	8	120007395	C	T	0.582657	-0.061597	0.00761	2.49e-15	0.1845	65.5164
rs4517154	8	72393336	G	T	0.588226	0.038912	0.007477	3.61002e-07	0.0734	27.084
rs74464964	9	89824970	A	G	0.0486078	0.074494	0.015294	1.90999e-06	0.0513	23.7247
rs9657746	9	133481563	G	C	0.344551	-0.04142	0.007944	3.42997e-07	0.0775	27.1858
rs7850979	9	110920305	A	G	0.271281	0.043298	0.008787	1.45001e-06	0.0741	24.2803
rs11195150	10	112240383	T	C	0.141846	0.052361	0.011071	3.74999e-06	0.0667	22.3688
rs3887220	10	124091572	T	C	0.620207	-0.038193	0.007546	7.46999e-07	0.0687	25.6173
rs4595506	11	16542089	G	A	0.48568	-0.039902	0.007514	2.07998e-07	0.0795	28.1999
rs7108738	11	15710084	G	T	0.192681	0.082771	0.009715	8.07049e-17	0.2131	72.589
rs1785493	11	68208345	T	C	0.365235	-0.045109	0.008037	4.06004e-08	0.0943	31.502
rs4752929	11	46730329	G	A	0.391488	0.0416	0.008398	1.26999e-06	0.0825	24.5378
rs79881709	12	28019024	A	G	0.138266	-0.051834	0.010171	6.27004e-07	0.064	25.9718
rs4759320	12	54433011	C	G	0.334049	-0.044812	0.007933	3.32997e-08	0.0893	31.909
rs7992415	13	42975297	C	A	0.0621321	0.088886	0.016449	1.26999e-07	0.0921	29.2003
rs73328524	14	91496078	G	C	0.168656	0.050327	0.010224	1.49001e-06	0.071	24.2304
rs4776341	15	67414911	G	T	0.544073	0.037719	0.00756	1.06999e-06	0.0706	24.893
rs7173595	15	51533736	T	C	0.676929	0.037144	0.007827	3.48001e-06	0.0603	22.5209
rs7170368	15	38332568	T	A	0.240732	0.048882	0.01006	2.01999e-06	0.0873	23.6103
rs71390846	16	86714715	C	G	0.173667	-0.059106	0.009756	3.16002e-09	0.1003	36.7045
rs10794639	16	377367	G	A	0.458313	-0.051188	0.007546	3.29989e-11	0.1301	46.0153
rs8046561	16	1526251	C	G	0.526651	-0.039955	0.007675	3.57001e-07	0.0796	27.101
rs2047937	16	49864791	T	C	0.486476	-0.039491	0.00744	2.1e-07	0.0779	28.1741
rs147501507	16	48094897	T	C	0.0165473	-0.125061	0.026615	4.34e-06	0.0509	22.0796
rs9912123	17	64411964	A	G	0.0277645	0.158508	0.032619	2.01999e-06	0.1356	23.6135
rs4387633	17	69927592	A	G	0.539379	-0.036003	0.007475	2.47999e-06	0.0644	23.1982
rs2741856	17	41826839	C	G	0.0573588	0.087631	0.014131	1.33999e-09	0.083	38.4565
rs11652763	17	42208172	A	G	0.147574	0.083568	0.012659	1.09001e-10	0.1757	43.5794
rs7209460	17	2048713	T	C	0.705251	0.050829	0.008199	1.34999e-09	0.1074	38.4327
rs2040189	18	13659019	G	C	0.381702	-0.038771	0.007783	1.10999e-06	0.071	24.8153
rs884205	18	60054857	C	A	0.786794	0.042205	0.008795	2.71e-06	0.0598	23.028
rs73100693	20	14624598	A	T	0.205251	0.049091	0.009805	9.80009e-07	0.0786	25.0674
rs2267000	22	23455366	C	T	0.518695	-0.036284	0.007678	3.81997e-06	0.0657	22.3323
rs143936251	22	47092139	T	C	0.00620525	-0.071043	0.014989	3.57998e-06	0.0062	22.4645
Abbreviations: SNP, single nucleotide polymorphism; EAF, effect allele frequency;se, standard error
R2, the proportion of the variability explained by each IV; F-statistic, represent the strength of each IV
R2 = 2×EAF×(1−EAF)×beta2
F=beta2/se2

## Sheet: Table S9
Table S9:Summary information on LS-BMD SNPs used as genetic instruments for univariate Mendelian randomization
SNP	chromosome	position	effect allele	other allele	EAF	beta	se	p_value	R²(%)	F-statistics
rs7524102	1	22698447	G	A	0.198329	0.089822	0.011494	2.40991e-14	0.2566	61.0693
rs2566752	1	68656697	C	T	0.41074	0.082922	0.008947	1.49005e-19	0.3328	85.8983
rs10917167	1	22504091	A	G	0.248767	-0.04968	0.010348	2.78997e-06	0.0922	23.0489
rs10196674	2	68997153	G	A	0.287192	-0.049385	0.009339	2.45997e-07	0.0999	27.9634
rs11692564	2	119545994	T	C	0.0127287	0.23782	0.039471	4.09996e-09	0.1422	36.3028
rs7598920	2	146362817	C	A	0.58934	-0.041356	0.008727	3.74999e-06	0.0828	22.4568
rs11898505	2	54684557	G	A	0.721161	-0.048476	0.009047	1.7e-07	0.0945	28.7107
rs11680288	2	166603281	A	G	0.428958	-0.054235	0.008933	3.11997e-09	0.1441	36.8608
rs72969941	2	223611835	C	T	0.0175815	0.15314	0.030212	7.53998e-07	0.081	25.6932
rs795000	3	12246422	C	G	0.720446	-0.052663	0.010098	3.57998e-07	0.1117	27.1982
rs12492246	3	163856139	T	G	0.199602	-0.057547	0.011379	7.99006e-07	0.1058	25.5763
rs401680	3	41127094	T	A	0.503898	0.056521	0.008802	3.69999e-10	0.1597	41.2341
rs17013191	4	88750629	C	T	0.243278	0.053508	0.00961	5.52001e-08	0.1054	31.0021
rs57241669	4	175246482	G	A	0.119411	0.091215	0.017858	6.19998e-07	0.175	26.0896
rs34288275	5	52253934	T	G	0.172951	0.050487	0.01067	3.87998e-06	0.0729	22.3888
rs17168688	5	134923255	G	A	0.0840095	-0.074235	0.015829	4.70999e-06	0.0848	21.9943
rs2504072	6	152084707	C	G	0.734447	0.045939	0.009638	3.29003e-06	0.0823	22.719
rs12202304	6	130006237	T	G	0.0603023	0.08968	0.018693	2.84001e-06	0.0911	23.0162
rs13203948	6	55271944	C	A	0.0820207	-0.075965	0.014572	3.63003e-07	0.0869	27.1762
rs1023940	6	151932778	G	A	0.534845	-0.064541	0.00876	6.46994e-13	0.2073	54.2829
rs9689086	6	82663152	A	C	0.422514	-0.043592	0.00889	1.71002e-06	0.0927	24.0442
rs116647281	6	48422068	G	C	0.0300716	-0.113698	0.023946	3.58996e-06	0.0754	22.5445
rs7807953	7	121000718	T	C	0.263325	0.075102	0.009698	4.1096e-14	0.2188	59.9706
rs1529893	7	15507516	T	C	0.839061	-0.054623	0.011458	3.27997e-06	0.0806	22.7265
rs1357651	7	38097862	G	T	0.645187	0.068117	0.009151	3.74973e-13	0.2124	55.4082
rs35681117	7	37959021	T	C	0.237947	0.055162	0.009645	2.39001e-08	0.1104	32.7096
rs6965122	7	96133319	G	A	0.265712	-0.061835	0.009266	7.39946e-11	0.1492	44.5332
rs72666479	8	94682526	A	G	0.112172	-0.064386	0.013615	3.92004e-06	0.0826	22.3639
rs2220189	8	120007708	G	C	0.610183	-0.082756	0.008797	4.25011e-20	0.3258	88.4973
rs11002249	10	79447228	T	C	0.235402	0.069743	0.011142	1.01e-09	0.1751	39.1809
rs11006914	10	28478492	T	C	0.27319	0.057066	0.011012	4.25001e-07	0.1293	26.8548
rs10887124	10	124072942	A	G	0.505251	-0.044439	0.008797	8.20994e-07	0.0987	25.5187
rs11024028	11	16756873	G	C	0.147176	0.065776	0.011325	1.43999e-08	0.1086	33.7333
rs1078457	11	65380124	T	C	0.186317	-0.056394	0.010998	5.60003e-07	0.0964	26.2929
rs570716	11	86881464	T	G	0.374463	-0.046338	0.009366	1.38e-06	0.1006	24.4775
rs2291467	11	68216756	T	C	0.228162	-0.077421	0.010148	9.64051e-14	0.2111	58.2045
rs894738	12	54417525	A	G	0.333492	-0.062783	0.009136	1.99986e-11	0.1752	47.225
rs12313155	12	53651863	T	C	0.4607	-0.042052	0.008806	3.15e-06	0.0879	22.8043
rs78667121	13	43200103	A	G	0.0221957	0.149862	0.025668	1.21001e-08	0.0975	34.0878
rs9533094	13	42965837	G	A	0.404296	-0.082629	0.008741	2.80027e-20	0.3289	89.3599
rs6577061	13	112729543	T	C	0.163087	0.066848	0.013851	2.47999e-06	0.122	23.2924
rs73326583	14	91465976	A	C	0.160382	0.072363	0.011887	2.83002e-09	0.141	37.0586
rs67143286	15	70794983	T	C	0.1607	-0.051787	0.010786	2.78997e-06	0.0723	23.0526
rs117952477	15	45080007	C	G	0.0202068	0.26556	0.055167	2.63003e-06	0.2792	23.1722
rs9921222	16	375782	T	C	0.461177	-0.053345	0.008789	3.16002e-09	0.1414	36.8391
rs6500348	16	50967938	G	T	0.614161	-0.046052	0.008737	2.68999e-07	0.1005	27.7826
rs71390846	16	86714715	C	G	0.173667	-0.064092	0.011373	3.79997e-08	0.1179	31.7583
rs2741856	17	41826839	C	G	0.0573588	0.089775	0.016425	9.59003e-08	0.0872	29.8745
rs1367693	17	54187685	G	T	0.557597	-0.052946	0.010839	1.86999e-06	0.1383	23.861
rs8866	17	65373979	G	C	0.335004	-0.044774	0.008928	9.86007e-07	0.0893	25.1503
rs884205	18	60054857	C	A	0.786794	0.062204	0.010212	2.77e-09	0.1298	37.1035
rs9749364	19	33525713	G	T	0.133492	0.11438	0.018078	6.64003e-10	0.3027	40.0313
rs2235811	20	10644158	G	A	0.537709	-0.054301	0.009045	4.66004e-09	0.1466	36.0411
rs13046645	21	36818136	A	T	0.276293	-0.055863	0.009829	2.91998e-08	0.1248	32.302
Abbreviations: SNP, single nucleotide polymorphism; EAF, effect allele frequency;se, standard error
R2, the proportion of the variability explained by each IV; F-statistic, represent the strength of each IV
R2 = 2×EAF×(1−EAF)×beta2
F=beta2/se2

## Sheet: Table S10
Table S10:Summary information on FA-BMD SNPs used as genetic instruments for univariate Mendelian randomization
SNP	chromosome	position	effect allele	other allele	EAF	beta	se	p_value	R²(%)	F-statistics
rs10801580	1	196885685	C	T	0.272395	0.088864	0.01852	2.58e-06	0.313	23.0234
rs7555157	1	99374501	G	A	0.71957	-0.084373	0.017876	3.74999e-06	0.2873	22.2775
rs35936330	2	42238534	T	C	0.168337	0.095466	0.020112	3.29997e-06	0.2552	22.5313
rs13423976	2	38745624	G	A	0.714002	0.097978	0.017179	2.30001e-08	0.3921	32.5283
rs145750983	5	296173	T	C	0.0137629	-0.298863	0.062572	2.86999e-06	0.2425	22.8131
rs6894139	5	88327782	G	T	0.513206	-0.088937	0.015638	2.52e-08	0.3952	32.3447
rs61066067	6	21854480	A	G	0.118377	-0.137806	0.02703	5.87003e-07	0.3964	25.9923
rs7776725	7	121033121	C	T	0.259348	0.186109	0.017421	1.21004e-25	1.3306	114.127
rs7815608	8	130471340	T	C	0.269769	-0.081221	0.017323	4.34e-06	0.2599	21.9832
rs1982763	8	119947828	T	C	0.405728	0.079181	0.015926	1.10999e-06	0.3023	24.7189
rs115419274	8	4164371	C	T	0.0260143	0.45105	0.096734	4.90004e-06	1.031	21.7416
rs1336819	9	101195196	T	C	0.0633254	-0.234447	0.049299	3.17001e-06	0.6521	22.6159
rs61904896	11	123550508	C	A	0.0798727	0.154438	0.030727	8.45006e-07	0.3506	25.262
rs489247	11	86881641	G	A	0.319173	-0.086338	0.018085	2.90001e-06	0.324	22.7912
rs7216991	17	45052253	A	G	0.458552	-0.073699	0.015801	4.87001e-06	0.2697	21.7547
rs58715565	22	49059107	T	G	0.0443119	-0.174497	0.035262	1.24e-06	0.2579	24.4885
Abbreviations: SNP, single nucleotide polymorphism; EAF, effect allele frequency;se, standard error
R2, the proportion of the variability explained by each IV; F-statistic, represent the strength of each IV
R2 = 2×EAF×(1−EAF)×beta2
F=beta2/se2

[truncated: 21 more sheets: Table S11, Table S12, Table S13, Table S14, Table S15, Table S16, Table S17, Table S18, Table S19, Table S20, Table S21, Table S22, Table S23, Table S24, Table S25, Table S26, Table S27, Table S28, Table S29, Table S30 …]
